# Supplementary material for: APOA1, DEFB103A_DEFB103B and DSG3 Are Novel Circulating Biomarkers of Psoriasis
Source: Int J Mol Sci. 2026 Jun 26;27(13):5805. doi: 10.3390/ijms27135805 (PMC13362322; doi:10.3390/ijms27135805)
Supplement: Supplementary file 1 [file ijms-27-05805-s001.zip]

Archive with 5 entries (5 files):
- Supplementary Data S1_corrected.pdf
- Supplementary Table S1_models.pdf
- Supplementary Table S3_miRNA.pdf
- Supplementary Table S4_clinical data.xlsx
- Supplementary Table S2_clinical corr.xlsx
