# Supplementary material for: APOA1, DEFB103A_DEFB103B and DSG3 Are Novel Circulating Biomarkers of Psoriasis
Source: Int J Mol Sci. 2026 Jun 26;27(13):5805. doi: 10.3390/ijms27135805 (PMC13362322; doi:10.3390/ijms27135805)
Supplement: Supplementary file 1 [file ijms-27-05805-s001.zip › Supplementary Table S4_clinical data.xlsx]

## Sheet: PsO
Sample name	sex	age	ALT [U/L]	AST [U/L]	total bilirubin [mg/dL]	total cholesterol [mg/dL]	HDL [mg/dL]	LDL [mg/dL]	wbc [x 109/L]	rbc [x 1012/L]	hgb [g/dL]	hct [%]	plt [x 109/L]	neu [x 109/L]	ly [x 109/L]	mo [x 109/L]	eo [x 109/L]	Triglycerides [mg/dL]	Total protein [g/dL]	Urea [mg/dL]	Creatinine [mg/dL]	body weight [kg]	Height [cm]	BMI [kg/m2]	rrS [mmHg]	rrD [mmHg]	hr [bpm]	pasi [score]	bsa [%]	dlqi [score]	Current treatment / Treatment received	mgks	nlpz	Acitretin	Adalimumab	Ustekinumab	Ixekizumab	Secukinumab	Risankizumab	Infliximab	Golimumab	Guselkumab	Continuation of treatment			sex(1 = female, 2 = male)
P3	1	45	23	23	0.54	NA	NA	NA	5.79	4.79	14.8	43.2	182	3.66	1.48	0.48	0.11	NA	7.11	38	0.63	77	187	22.31	129	78	78	22.4	36	21	Topical treatment	1	2	2	2	2	2	2	2	2	2	2	2
P2	2	48	25	23	0.95	205	81	111	5.66	4.27	12.9	37.8	322	3.46	1.51	0.54	0.09	NA	7.52	24	0.63	65	165	28.25	140	83	64	6.7	16.75	11	Topical treatment	1	2	2	2	2	2	2	2	2	2	2	2			1-yes/2-no
P67	2	53	14	16	NA	NA	NA	NA	9.79	4.27	12.8	38.5	296	6.51	1.82	1.02	0.3	NA	NA	NA	0.68	63	156	25.88	121	79	74	3.6	18	30	Adalimumab	2	2	2	1	2	2	2	2	2	2	2	1
P54	1	55	19	22	NA	NA	NA	NA	6.4	4.51	14.5	42.9	277	3.64	1.85	0.73	0.14	NA	NA	NA	0.88	76	176	24.54	118	81	60	1.6	2.75	0	Ustekinumab	2	2	2	2	1	2	2	2	2	2	2	1
P31	2	35	25	21	NA	NA	NA	NA	8	4.94	14.6	44.6	334	4.5	2.5	0.7	0.2	NA	NA	NA	0.76	108	168	38.3	140	90	70	6.2	10.5	2	Adalimumab	2	2	2	1	2	2	2	2	2	2	2	1
P23	2	56	16	16	6.43	NA	NA	NA	4.8	4.38	14.8	42.9	186	2.53	1.56	0.49	0.15	NA	NA	NA	0.62	72	164	NA	129	80	89	9.4	7.75	12	Adalimumab	2	2	2	1	2	2	2	2	2	2	2	1
P19	1	42	21	16	NA	NA	NA	NA	4.8	4.99	15.3	44.3	214	NA	1.7	NA	NA	NA	NA	NA	1.08	110	183	32.8	139	89	70	4.8	7	14	Ustekinumab	2	2	2	2	1	2	2	2	2	2	2	1
P6	1	45	28	19	NA	NA	NA	NA	9.4	5.3	16	48	238	6.25	1.9	0.65	0.47	NA	NA	NA	0.64	131	197	33.76	130	85	69	9.4	19	15	Ustekinumab	2	2	2	2	1	2	2	2	2	2	2	1
P21	2	79	19	20	NA	NA	NA	NA	6	4.4	13.1	39	139	3.1	2	0.62	0.17	NA	NA	NA	0.73	100	168	35.46	155	75	75	1.8	1	1	Secukinumab	2	2	2	2	2	2	1	2	2	2	2	1
P58	2	NA	65	31	NA	NA	NA	NA	7.41	4.99	14.3	42	234	4	2.7	NA	NA	NA	NA	NA	0.7	110	NA	NA	130	78	76	0	0	0	Ixekizumab	2	2	2	2	2	1	2	2	2	2	2	1
P79	1	58	36	45	NA	NA	NA	NA	5.88	4.65	16.3	46.9	161	3.76	1.31	0.68	0.07	NA	NA	NA	0.9	96	178	30.3	141	100	74	1.2	1	7	Secukinumab	2	2	2	2	2	2	1	2	2	2	2	1
P90	1	46	31	25	0.73	NA	NA	NA	6.33	5.53	16.2	47.9	273	4.68	1.01	0.48	0.09	NA	6.78	37	1.09	94	182	28.38	155	95	84	34.5	34.5	26	Guselkumab	2	2	2	2	2	2	2	2	2	2	1	1
P36	1	31	16	14	0.58	NA	NA	NA	7.2	5.22	15.9	46.8	141	NA	2.7	0.3	NA	NA	NA	27.9	0.99	90	178	28.4	126	87	72	0	0	7	Infliximab	2	2	2	2	2	2	2	2	1	2	2	1
P47	1	58	26	22	NA	NA	NA	NA	6.9	4.8	16.2	47	317	4.7	1.3	NA	NA	NA	NA	NA	1	78	174	25.76	138	78	67	1	1.8	0	Secukinumab	2	2	2	2	2	2	1	2	2	2	2	1
P1	1	43	28	26	0.38	NA	NA	NA	10.74	4.88	15	42.9	285	6.34	2.86	0.56	0.89	NA	NA	29	0.92	100	192	27.1	131	70	91	10.1	16.75	22	Topical treatment	1	2	2	2	2	2	2	2	2	2	2	2
P60	2	74	18	23	NA	NA	NA	NA	4.65	4.97	14.7	44.6	251	1.87	1.74	0.47	0.53	NA	NA	NA	0.91	65	157	26.37	140	85	76	1.2	2	0	Adalimumab	2	2	2	1	2	2	2	2	2	2	2	1
P26	2	31	23	20	59	NA	NA	NA	6.58	5.02	15.4	43	201	3.17	2.34	0.47	0.55	NA	NA	31.9	0.94	84	184	24.8	139	92	54	1.8	1	4	Infliximab	2	2	2	2	2	2	2	2	1	2	2	1
P101	1	42	24	15	0.51	NA	NA	NA	5.03	5.16	15.6	46.3	226	2.74	1.83	0.32	0.07	NA	NA	32	1.03	110	183	32.85	138	100	66	12.8	16	19	Topical treatment	1	2	2	2	2	2	2	2	2	2	2	2
P20	1	42	21	16	NA	NA	NA	NA	4.8	4.99	15.3	44.3	214	NA	1.7	NA	NA	NA	NA	NA	1.08	110	183	32.8	139	89	70	4.8	7	14	Ustekinumab	2	2	2	2	1	2	2	2	2	2	2	1
P27	1	34	68	30	0.99	209	53	119	7.49	4.98	15.4	44.5	225	5.47	1.17	0.7	0.03	189	7.43	39	0.93	85	180	26.2	131	70	91	10.1	18	16	Topical treatment	1	2	2	2	2	2	2	2	2	2	2	2
P4	2	68	86	163	1.01	308	43	197	7.77	4.58	13.9	41.6	208	5.51	1.57	0.57	0.05	340	7.85	29	0.65	80	156	32.87	174	105	78	9.6	17	2
P100	2	58	11	21	0.33	230	71	143	4.96	4.65	16.8	41.8	212	2.92	1.47	0.5	0.03	77	7.21	18	0.71	64	174	21.4	112	68	81	5.7	4.5	14	Topical treatment	1	2	2	2	2	2	2	2	2	2	2	2
P37	1	69	18	18	0.48	185	43	117	11.44	4.41	14.8	41.7	295	7.73	2.53	0.87	0.23	128	7.92	29	0.95	92	176	29.7	123	83	97	18.2	16	8	Topical treatment	1	2	2	2	2	2	2	2	2	2	2	2
P77	1	45	33	28	NA	NA	NA	NA	5.21	5.45	16	46	244	2.6	2.1	NA	NA	NA	NA	NA	1	80	178	25.25	130	78	80	1.6	1	1	Infliximab	2	2	2	2	2	2	2	2	1	2	2	1
P81	1	56	95	38	NA	NA	NA	NA	6.4	4.47	13.7	38	219	NA	NA	NA	NA	NA	NA	NA	0.9	109	191	29.88	135	78	64	18	19	27	Ixekizumab	2	2	2	2	2	1	2	2	2	2	2	1
P83	1	45	16	20	NA	NA	NA	NA	5.94	5.65	16.6	48	252	2.5	2.7	NA	NA	NA	NA	NA	1.1	80	178	25.25	131	80	79	1.8	2	1	Infliximab	2	2	2	2	2	2	2	2	1	2	2	1
P95	1	59	25	16	NA	NA	NA	NA	6.8	4.93	16.1	47	300	4.2	1.9	NA	NA	NA	NA	NA	0.9	82	170	28.37	130	80	72	1.2	1	0	Secukinumab	2	2	2	2	2	2	1	2	2	2	2	2
P74	1	39	22	23	0.57	NA	NA	NA	9.04	4.86	13.7	42.4	374	6.07	1.8	0.86	0.23	NA	NA	33	0.93	80	175	26.12	129	74	75	13	29.25	17	Topical treatment	1	2	2	2	2	2	2	2	2	2	2	2
P96	1	45	NA	NA	NA	NA	NA	NA	NA	NA	NA	NA	NA	NA	NA	NA	NA	NA	NA	NA	NA	NA	NA	NA	NA	NA	NA	2.4	0.5	2	Golimumab	2	2	2	2	2	2	2	2	2	1	2	1
P89	1	40	57	31	0.67	174	33	9.8	3.96	5.34	14.6	42.1	175	2.23	1.19	0.38	0.09	212	7.09	27	0.77	84	176	27.12	140	84	79	17.1	42.7	25	Topical treatment	1	2	2	2	2	2	2	2	2	2	2	2

## Sheet: Controls
Sample name	sex	age	ALT [U/L]	AST [U/L]	total bilirubin [mg/dL]	total cholesterol [mg/dL]	HDL [mg/dL]	LDL [mg/dL]	wbc [x 109/L]	rbc [x 1012/L]	hgb [g/dL]	hct [%]	plt [x 109/L]	neu [x 109/L]	ly [x 109/L]	mo [x 109/L]	eo [x 109/L]	Triglycerides [mg/dL]	Total protein [g/dL]	Urea [mg/dL]	Creatinine [mg/dL]
C37	2	46	11	10	0.33	191	58	117	6.12	4.67	14.6	41.9	250	3.77	1.68	0.39	0.23	77	NA	29	0.82
C38	2	30	31	24	0.79	170	48	94	4.92	4.65	13.5	41.2	188	2.53	1.62	0.49	0.21	139	NA	19	0.72
C39	2	33	15	17	0.44	206	86	111	5.19	4.25	13.7	40	256	2.54	2.21	0.33	0.06	47	NA	30	0.77
C40	2	53	30	22	0.31	201	46	120	7.73	4.43	13.3	38.6	257	4.46	2.36	0.6	0.24	176	NA	31	0.6
C41	1	26	NA	NA	NA	NA	NA	NA	NA	NA	NA	NA	NA	NA	NA	NA	NA	NA	NA	NA	NA
C30	2	29	23	18	0.53	164	74	65	6.81	4.01	11.8	36	249	4.39	17.73	0.57	0.06	127	NA	26	0.69
C31	2	51	10	14	0.26	217	47	139	7.83	4.89	14.9	44.1	355	4.64	2.64	0.42	0.07	155	NA	37	0.69
C25_1	2	42	23	20	0.49	150	49	81	5.04	4.16	13.7	37.9	307	3.24	1.34	0.39	0.05	96	NA	35	0.74
C25_2	2	28	NA	NA	NA	NA	NA	NA	5.11	4.44	13.3	38.8	269	2.3	1.99	0.44	0.33	NA	NA	NA	NA
C27	1	NA	NA	NA	NA	NA	NA	NA	NA	NA	NA	NA	NA	NA	NA	NA	NA	NA	NA	NA	NA
C36	1	30	NA	NA	NA	NA	NA	NA	NA	NA	NA	NA	NA	NA	NA	NA	NA	NA	NA	NA	NA
C24	2	29	NA	NA	NA	NA	NA	NA	NA	NA	NA	NA	NA	NA	NA	NA	NA	NA	NA	NA	NA
C34	2	48	20	18	0.26	270	65	170	9.55	4.71	13.1	39.7	250	6.87	2.03	0.45	0.13	179	NA	36	0.75
C46_2	2	41	18	17	0.39	177	59	105	5.01	4.49	10.9	34.9	298	3.07	1.52	0.32	0.06	69	NA	21	0.69
C32	2	52	NA	NA	NA	203	67	112	7.21	5.4	15.9	48	256	2.94	2.97	0.88	0.28	119	NA	NA	NA
C23	2	31	NA	NA	NA	NA	NA	NA	5.41	4.66	13.7	40.1	283	2.77	2.07	0.46	0.04	NA	NA	NA	NA
C35	1	33	21	18	0.29	NA	NA	NA	6.53	5.03	16.2	46.6	156	4.24	1.61	0.51	0.13	NA	NA	21	0.91
C26	2	NA	NA	NA	NA	NA	NA	NA	NA	NA	NA	NA	NA	NA	NA	NA	NA	NA	NA	NA	NA
C43	2	43	13	16	0.28	153	52	75	7.5	4.34	12.7	38.1	302	4.88	1.76	0.55	0.21	133	NA	26	0.49
C44	2	NA	NA	NA	NA	NA	NA	NA	NA	NA	NA	NA	NA	NA	NA	NA	NA	NA	NA	NA	NA
C45	2	33	12	20	0.76	163	80	68	6.39	4.36	13.4	40	250	4.47	1.34	0.43	0.09	71	NA	32	0.76
C46	2	41	18	17	0.39	177	59	105	5.01	4.49	10.9	34.9	298	3.07	1.52	0.32	0.06	69	NA	21	0.69
C47	1	88	NA	NA	NA	NA	NA	NA	NA	NA	NA	NA	NA	NA	NA	NA	NA	NA	NA	NA	NA
C48	2	45	22	15	0.32	179	46	107	9.68	5.41	15.6	45.7	361	6.49	2.44	0.57	0.11	131	NA	25	0.65
C50	1	38	24	22	0.58	172	59	94	8.2	4.89	14.8	44.1	229	4.27	3.15	0.61	0.11	95	NA	34	0.98
C51	1	39	24	20	0.59	178	57	108	5.41	5.44	14.6	45.3	174	2.9	1.97	0.33	0.16	69	NA	31	1.02
C57	2	62	22	24	0.92	252	88	142	6.62	4.88	15.7	46.3	236	4.01	1.91	0.45	0.09	111	NA	44	0.78
C52	2	73	19	18	0.66	159	63	77	4.31	4.78	14.4	42.1	288	2.95	0.96	0.26	0.1	92	NA	24	0.79
C53	2	59	10	11	0.59	177	58	94	7.03	5.01	14.1	43.8	289	3.61	2.82	0.43	0.09	127	NA	24	0.77
C30_2	2	29	23	18	0.53	164	74	65	6.81	4.01	11.8	36	249	4.39	17.73	0.57	0.06	127	NA	26	0.69
