# Supplementary material for: APOA1, DEFB103A_DEFB103B and DSG3 Are Novel Circulating Biomarkers of Psoriasis
Source: Int J Mol Sci. 2026 Jun 26;27(13):5805. doi: 10.3390/ijms27135805 (PMC13362322; doi:10.3390/ijms27135805)
Supplement: Supplementary file 1 [file ijms-27-05805-s001.zip › Supplementary Table S2_clinical corr.xlsx]

## Sheet: Title
Supplementary Table S2. The associations between identified proteins and clinical/laboratory variables in psoriasis group. All protein-clinical correlations ranked by raw p-value. Stars indicate BH-adjusted significance (* p<0.05, ** p<0.01, *** p<0.001). BH-FDR correction applied per outcome variable

## Sheet: PASI
Clinical	Protein	rho	p (raw)	p (BH-FDR)	n
PASI	SERPINB4	0.474	0.011	0.337	28
PASI	TNF	-0.443	0.018	0.337	28
PASI	NOS2	0.373	0.051	0.626	28
PASI	PGLYRP3	0.348	0.069	0.64	28
PASI	IFNG	-0.254	0.192	0.947	28
PASI	PTPN1	-0.235	0.229	0.947	28
PASI	GFER	-0.234	0.232	0.947	28
PASI	GALNT3	-0.228	0.244	0.947	28
PASI	CASP9	-0.22	0.261	0.947	28
PASI	SIGLEC8	-0.207	0.29	0.947	28
PASI	VPS54	-0.183	0.352	0.947	28
PASI	DSG3	0.171	0.386	0.947	28
PASI	ApoA1	-0.159	0.419	0.947	28
PASI	PTGES2	-0.159	0.42	0.947	28
PASI	TG	-0.136	0.491	0.947	28
PASI	DEFB103A_DEFB103B	0.133	0.5	0.947	28
PASI	ADM	-0.13	0.508	0.947	28
PASI	NBEAL2	-0.12	0.545	0.947	28
PASI	IL17C	0.118	0.549	0.947	28
PASI	ADH4	0.115	0.559	0.947	28
PASI	IL22	0.114	0.562	0.947	28
PASI	IL17A	-0.101	0.61	0.947	28
PASI	SMPD1	-0.089	0.654	0.947	28
PASI	MAP2K6	-0.088	0.656	0.947	28
PASI	IRAK1	-0.076	0.7	0.947	28
PASI	GPR15LG	0.066	0.739	0.947	28
PASI	NFATC1	-0.062	0.755	0.947	28
PASI	HAO1	0.057	0.772	0.947	28
PASI	ACRV1	0.054	0.783	0.947	28
PASI	EDAR	-0.054	0.784	0.947	28
PASI	PON2	0.044	0.825	0.947	28
PASI	LXN	-0.04	0.839	0.947	28
PASI	AFAP1L1	-0.035	0.859	0.947	28
PASI	RASGRP2	0.023	0.907	0.947	28
PASI	VSNL1	0.015	0.942	0.947	28
PASI	AGO2	-0.014	0.943	0.947	28
PASI	GPD1	0.013	0.947	0.947	28

## Sheet: DLQI
Clinical	Protein	rho	p (raw)	p (BH-FDR)	n
DLQI	SERPINB4	0.534	0.006	0.222	25
DLQI	TNF	-0.475	0.016	0.304	25
DLQI	PGLYRP3	0.408	0.043	0.527	25
DLQI	AFAP1L1	-0.365	0.073	0.672	25
DLQI	ACRV1	0.3	0.145	0.768	25
DLQI	IL22	0.293	0.156	0.768	25
DLQI	DSG3	0.279	0.177	0.768	25
DLQI	PTPN1	-0.262	0.206	0.768	25
DLQI	VSNL1	-0.262	0.206	0.768	25
DLQI	NOS2	0.229	0.271	0.768	25
DLQI	PTGES2	-0.216	0.301	0.768	25
DLQI	DEFB103A_DEFB103B	0.211	0.312	0.768	25
DLQI	RASGRP2	0.207	0.321	0.768	25
DLQI	ADH4	-0.206	0.324	0.768	25
DLQI	IL17C	0.201	0.335	0.768	25
DLQI	SMPD1	-0.191	0.36	0.768	25
DLQI	TG	0.184	0.378	0.768	25
DLQI	IFNG	-0.177	0.398	0.768	25
DLQI	GALNT3	-0.168	0.422	0.768	25
DLQI	PON2	-0.162	0.44	0.768	25
DLQI	GFER	-0.15	0.473	0.768	25
DLQI	NBEAL2	-0.146	0.486	0.768	25
DLQI	GPD1	-0.143	0.495	0.768	25
DLQI	IL17A	0.134	0.524	0.768	25
DLQI	AGO2	0.133	0.526	0.768	25
DLQI	EDAR	0.129	0.54	0.768	25
DLQI	ApoA1	0.081	0.7	0.939	25
DLQI	GPR15LG	0.071	0.735	0.939	25
DLQI	ADM	-0.066	0.754	0.939	25
DLQI	HAO1	0.052	0.803	0.939	25
DLQI	VPS54	0.052	0.805	0.939	25
DLQI	CASP9	0.049	0.818	0.939	25
DLQI	LXN	0.039	0.852	0.939	25
DLQI	NFATC1	0.029	0.891	0.939	25
DLQI	IRAK1	-0.028	0.894	0.939	25
DLQI	SIGLEC8	0.02	0.923	0.939	25
DLQI	MAP2K6	0.016	0.939	0.939	25

## Sheet: ALT
Clinical	Protein	rho	p (raw)	p (BH-FDR)	n
ALT	HAO1	0.481	0.008	0.255	29
ALT	ADH4	0.421	0.023	0.255	29
ALT	PON2	0.419	0.024	0.255	29
ALT	GPD1	0.409	0.028	0.255	29
ALT	GFER	0.371	0.047	0.351	29
ALT	TNF	-0.357	0.057	0.352	29
ALT	NOS2	0.339	0.072	0.37	29
ALT	PTGES2	0.33	0.08	0.37	29
ALT	VSNL1	0.316	0.095	0.386	29
ALT	PTPN1	-0.308	0.104	0.386	29
ALT	SIGLEC8	0.283	0.137	0.425	29
ALT	SERPINB4	0.282	0.138	0.425	29
ALT	GALNT3	-0.241	0.208	0.592	29
ALT	NFATC1	-0.225	0.241	0.637	29
ALT	LXN	0.196	0.309	0.726	29
ALT	IL17A	0.194	0.314	0.726	29
ALT	PGLYRP3	0.168	0.382	0.811	29
ALT	IFNG	0.164	0.394	0.811	29
ALT	DEFB103A_DEFB103B	-0.153	0.427	0.819	29
ALT	IL22	-0.148	0.443	0.819	29
ALT	ADM	0.129	0.506	0.892	29
ALT	SMPD1	-0.099	0.608	0.951	29
ALT	CASP9	0.098	0.614	0.951	29
ALT	ApoA1	-0.092	0.635	0.951	29
ALT	ACRV1	-0.089	0.645	0.951	29
ALT	RASGRP2	-0.083	0.668	0.951	29
ALT	MAP2K6	-0.073	0.708	0.955	29
ALT	AFAP1L1	0.048	0.804	0.955	29
ALT	EDAR	-0.047	0.81	0.955	29
ALT	AGO2	0.045	0.816	0.955	29
ALT	GPR15LG	-0.03	0.877	0.955	29
ALT	TG	-0.029	0.882	0.955	29
ALT	DSG3	0.027	0.891	0.955	29
ALT	IRAK1	0.025	0.896	0.955	29
ALT	VPS54	-0.018	0.926	0.955	29
ALT	NBEAL2	-0.017	0.929	0.955	29
ALT	IL17C	0.003	0.987	0.987	29

## Sheet: AST
Clinical	Protein	rho	p (raw)	p (BH-FDR)	n
AST	PTGES2	0.415	0.025	0.53	29
AST	PON2	0.393	0.035	0.53	29
AST	ADH4	0.353	0.06	0.53	29
AST	IFNG	0.345	0.066	0.53	29
AST	IRAK1	0.314	0.098	0.53	29
AST	LXN	0.312	0.099	0.53	29
AST	GPD1	0.311	0.1	0.53	29
AST	HAO1	0.275	0.149	0.565	29
AST	GFER	0.263	0.168	0.565	29
AST	VSNL1	0.262	0.17	0.565	29
AST	TG	-0.255	0.182	0.565	29
AST	CASP9	0.25	0.191	0.565	29
AST	ADM	0.246	0.198	0.565	29
AST	IL17A	0.231	0.228	0.602	29
AST	VPS54	0.221	0.248	0.612	29
AST	ACRV1	-0.195	0.312	0.721	29
AST	GPR15LG	0.179	0.353	0.738	29
AST	SIGLEC8	0.165	0.394	0.738	29
AST	AFAP1L1	0.162	0.402	0.738	29
AST	IL17C	0.147	0.446	0.738	29
AST	NOS2	0.147	0.446	0.738	29
AST	AGO2	0.146	0.451	0.738	29
AST	TNF	-0.142	0.463	0.738	29
AST	NBEAL2	0.127	0.51	0.738	29
AST	DEFB103A_DEFB103B	-0.123	0.526	0.738	29
AST	MAP2K6	0.117	0.547	0.738	29
AST	RASGRP2	0.107	0.579	0.738	29
AST	ApoA1	-0.107	0.58	0.738	29
AST	IL22	-0.096	0.619	0.738	29
AST	SMPD1	-0.088	0.649	0.738	29
AST	DSG3	0.085	0.663	0.738	29
AST	EDAR	0.084	0.666	0.738	29
AST	NFATC1	0.083	0.667	0.738	29
AST	GALNT3	0.08	0.678	0.738	29
AST	SERPINB4	0.063	0.746	0.789	29
AST	PTPN1	0.051	0.794	0.816	29
AST	PGLYRP3	-0.011	0.955	0.955	29

## Sheet: CRP
Clinical	Protein	rho	p (raw)	p (BH-FDR)	n
CRP	IFNG	0.472	0.01	0.313	29
CRP	IL17A	0.432	0.019	0.313	29
CRP	PON2	0.415	0.025	0.313	29
CRP	AFAP1L1	0.371	0.048	0.376	29
CRP	IRAK1	0.348	0.065	0.376	29
CRP	PTGES2	0.342	0.07	0.376	29
CRP	VSNL1	0.334	0.076	0.376	29
CRP	ADH4	0.323	0.088	0.376	29
CRP	GPD1	0.319	0.092	0.376	29
CRP	GFER	0.298	0.116	0.429	29
CRP	VPS54	0.269	0.158	0.48	29
CRP	GALNT3	0.265	0.164	0.48	29
CRP	ApoA1	-0.25	0.19	0.48	29
CRP	PTPN1	0.25	0.191	0.48	29
CRP	IL17C	0.248	0.194	0.48	29
CRP	DSG3	0.233	0.224	0.519	29
CRP	NOS2	0.202	0.294	0.615	29
CRP	GPR15LG	0.2	0.299	0.615	29
CRP	MAP2K6	0.18	0.351	0.67	29
CRP	RASGRP2	0.172	0.371	0.67	29
CRP	ADM	0.169	0.38	0.67	29
CRP	IL22	0.159	0.411	0.67	29
CRP	SERPINB4	0.157	0.416	0.67	29
CRP	CASP9	0.144	0.457	0.704	29
CRP	TG	-0.123	0.525	0.752	29
CRP	NBEAL2	0.122	0.528	0.752	29
CRP	EDAR	0.094	0.627	0.792	29
CRP	PGLYRP3	0.088	0.651	0.792	29
CRP	TNF	-0.085	0.662	0.792	29
CRP	HAO1	0.082	0.674	0.792	29
CRP	DEFB103A_DEFB103B	-0.079	0.682	0.792	29
CRP	AGO2	-0.074	0.704	0.792	29
CRP	SIGLEC8	0.073	0.707	0.792	29
CRP	NFATC1	0.048	0.805	0.876	29
CRP	ACRV1	-0.025	0.898	0.945	29
CRP	LXN	0.02	0.919	0.945	29
CRP	SMPD1	0.008	0.966	0.966	29

## Sheet: ESR
Clinical	Protein	rho	p (raw)	p (BH-FDR)	n
ESR	IFNG	0.599	0.003	0.094	23
ESR	AFAP1L1	0.543	0.007	0.137	23
ESR	PON2	0.448	0.032	0.397	23
ESR	IL17A	0.413	0.05	0.464	23
ESR	PTPN1	0.385	0.07	0.515	23
ESR	PTGES2	0.354	0.097	0.599	23
ESR	IL22	0.331	0.122	0.617	23
ESR	VPS54	0.322	0.133	0.617	23
ESR	GALNT3	0.305	0.158	0.648	23
ESR	GFER	0.272	0.21	0.723	23
ESR	HAO1	-0.269	0.215	0.723	23
ESR	IRAK1	0.215	0.324	0.952	23
ESR	IL17C	0.178	0.415	0.952	23
ESR	CASP9	0.177	0.418	0.952	23
ESR	NOS2	0.165	0.452	0.952	23
ESR	RASGRP2	0.165	0.452	0.952	23
ESR	ACRV1	-0.159	0.469	0.952	23
ESR	SMPD1	0.155	0.481	0.952	23
ESR	GPR15LG	0.15	0.494	0.952	23
ESR	NBEAL2	0.143	0.516	0.952	23
ESR	VSNL1	-0.119	0.589	0.952	23
ESR	SIGLEC8	-0.118	0.591	0.952	23
ESR	ADM	0.102	0.644	0.952	23
ESR	SERPINB4	-0.093	0.673	0.952	23
ESR	NFATC1	0.082	0.71	0.952	23
ESR	AGO2	0.08	0.715	0.952	23
ESR	LXN	-0.077	0.729	0.952	23
ESR	TG	-0.074	0.739	0.952	23
ESR	EDAR	0.06	0.787	0.952	23
ESR	ApoA1	-0.038	0.864	0.952	23
ESR	DEFB103A_DEFB103B	-0.037	0.868	0.952	23
ESR	MAP2K6	0.03	0.891	0.952	23
ESR	DSG3	-0.027	0.903	0.952	23
ESR	ADH4	-0.022	0.921	0.952	23
ESR	PGLYRP3	-0.016	0.943	0.952	23
ESR	GPD1	0.015	0.946	0.952	23
ESR	TNF	-0.013	0.952	0.952	23

## Sheet: Creatinine
Clinical	Protein	rho	p (raw)	p (BH-FDR)	n
Creatinine	PTPN1	-0.42	0.023	0.504	29
Creatinine	IL17A	-0.371	0.048	0.504	29
Creatinine	EDAR	0.366	0.051	0.504	29
Creatinine	PGLYRP3	0.339	0.072	0.504	29
Creatinine	IL17C	-0.323	0.087	0.504	29
Creatinine	NBEAL2	-0.313	0.098	0.504	29
Creatinine	ADM	-0.3	0.114	0.504	29
Creatinine	MAP2K6	-0.293	0.123	0.504	29
Creatinine	AFAP1L1	-0.288	0.129	0.504	29
Creatinine	NFATC1	-0.277	0.146	0.504	29
Creatinine	GPD1	0.274	0.15	0.504	29
Creatinine	LXN	0.249	0.193	0.554	29
Creatinine	GFER	0.244	0.202	0.554	29
Creatinine	GPR15LG	-0.231	0.229	0.554	29
Creatinine	ACRV1	0.228	0.234	0.554	29
Creatinine	IRAK1	-0.22	0.251	0.554	29
Creatinine	ApoA1	0.212	0.271	0.554	29
Creatinine	VSNL1	0.207	0.282	0.554	29
Creatinine	IFNG	-0.206	0.285	0.554	29
Creatinine	NOS2	0.166	0.389	0.72	29
Creatinine	DEFB103A_DEFB103B	-0.142	0.462	0.763	29
Creatinine	SERPINB4	0.14	0.469	0.763	29
Creatinine	CASP9	-0.138	0.474	0.763	29
Creatinine	RASGRP2	-0.13	0.501	0.766	29
Creatinine	SIGLEC8	0.125	0.517	0.766	29
Creatinine	IL22	-0.114	0.555	0.789	29
Creatinine	TNF	-0.101	0.601	0.806	29
Creatinine	PON2	-0.099	0.61	0.806	29
Creatinine	DSG3	0.09	0.642	0.819	29
Creatinine	AGO2	0.084	0.666	0.82	29
Creatinine	SMPD1	-0.078	0.687	0.82	29
Creatinine	GALNT3	-0.065	0.737	0.852	29
Creatinine	PTGES2	0.04	0.836	0.937	29
Creatinine	TG	-0.01	0.961	0.978	29
Creatinine	VPS54	-0.009	0.965	0.978	29
Creatinine	ADH4	0.008	0.966	0.978	29
Creatinine	HAO1	0.005	0.978	0.978	29

## Sheet: BMI
Clinical	Protein	rho	p (raw)	p (BH-FDR)	n
BMI	SMPD1	0.504	0.007	0.273	27
BMI	AFAP1L1	0.417	0.031	0.375	27
BMI	GALNT3	-0.396	0.041	0.375	27
BMI	GPD1	0.386	0.047	0.375	27
BMI	VPS54	-0.375	0.054	0.375	27
BMI	PON2	0.365	0.061	0.375	27
BMI	ADH4	0.345	0.078	0.378	27
BMI	NFATC1	-0.341	0.082	0.378	27
BMI	VSNL1	0.329	0.094	0.386	27
BMI	GFER	0.312	0.113	0.418	27
BMI	NOS2	0.292	0.14	0.447	27
BMI	AGO2	-0.288	0.145	0.447	27
BMI	PTGES2	0.23	0.249	0.644	27
BMI	TG	0.224	0.26	0.644	27
BMI	HAO1	0.211	0.29	0.644	27
BMI	IRAK1	-0.21	0.294	0.644	27
BMI	LXN	-0.203	0.309	0.644	27
BMI	SIGLEC8	0.202	0.313	0.644	27
BMI	RASGRP2	-0.165	0.411	0.743	27
BMI	DSG3	-0.155	0.439	0.743	27
BMI	NBEAL2	0.153	0.445	0.743	27
BMI	ACRV1	-0.152	0.449	0.743	27
BMI	EDAR	-0.148	0.462	0.743	27
BMI	GPR15LG	-0.137	0.494	0.762	27
BMI	CASP9	-0.112	0.579	0.798	27
BMI	DEFB103A_DEFB103B	0.111	0.58	0.798	27
BMI	IFNG	-0.107	0.597	0.798	27
BMI	PTPN1	-0.104	0.604	0.798	27
BMI	MAP2K6	-0.095	0.636	0.808	27
BMI	ADM	0.09	0.655	0.808	27
BMI	ApoA1	-0.064	0.753	0.893	27
BMI	SERPINB4	0.058	0.773	0.893	27
BMI	IL17A	0.051	0.801	0.898	27
BMI	TNF	-0.038	0.849	0.913	27
BMI	IL22	0.032	0.874	0.913	27
BMI	IL17C	0.024	0.906	0.913	27
BMI	PGLYRP3	0.022	0.913	0.913	27

## Sheet: AGE
Clinical	Protein	rho	p (raw)	p (BH-FDR)	n
AGE	PTGES2	0.438	0.018	0.363	29
AGE	PTPN1	0.431	0.02	0.363	29
AGE	IL17A	0.401	0.031	0.379	29
AGE	HAO1	-0.377	0.044	0.379	29
AGE	PON2	0.355	0.059	0.379	29
AGE	SMPD1	0.352	0.061	0.379	29
AGE	IL22	0.324	0.086	0.455	29
AGE	IFNG	0.294	0.121	0.561	29
AGE	VPS54	0.278	0.144	0.571	29
AGE	VSNL1	-0.257	0.179	0.571	29
AGE	DEFB103A_DEFB103B	0.25	0.191	0.571	29
AGE	ADH4	-0.246	0.198	0.571	29
AGE	LXN	-0.245	0.201	0.571	29
AGE	NBEAL2	0.236	0.217	0.574	29
AGE	SERPINB4	-0.22	0.253	0.592	29
AGE	GFER	0.218	0.256	0.592	29
AGE	DSG3	-0.197	0.306	0.606	29
AGE	GPD1	-0.193	0.317	0.606	29
AGE	ApoA1	0.19	0.323	0.606	29
AGE	RASGRP2	0.186	0.334	0.606	29
AGE	PGLYRP3	-0.182	0.344	0.606	29
AGE	AFAP1L1	0.14	0.47	0.775	29
AGE	MAP2K6	-0.136	0.482	0.775	29
AGE	NOS2	-0.111	0.566	0.873	29
AGE	IL17C	0.096	0.619	0.891	29
AGE	GALNT3	0.076	0.696	0.891	29
AGE	EDAR	-0.074	0.704	0.891	29
AGE	CASP9	0.073	0.706	0.891	29
AGE	ADM	-0.073	0.708	0.891	29
AGE	TNF	0.065	0.737	0.891	29
AGE	GPR15LG	0.055	0.776	0.891	29
AGE	SIGLEC8	0.055	0.777	0.891	29
AGE	AGO2	0.05	0.795	0.891	29
AGE	NFATC1	0.036	0.853	0.907	29
AGE	ACRV1	-0.035	0.858	0.907	29
AGE	IRAK1	0.008	0.969	0.985	29
AGE	TG	-0.004	0.985	0.985	29
